# Supplementary material for: Bax Inhibitor MoBi-1 Is Required for Conidiation, Pathogenicity, and Stress Responses in Magnaporthe oryzae
Source: J Fungi (Basel). 2025 May 5;11(5):359. doi: 10.3390/jof11050359 (PMC12112661; doi:10.3390/jof11050359)
Supplement: Supplementary file 1 [file jof-11-00359-s001.zip]

Archive with 1 entries (1 files):
- jof-3580230-supplementary.pdf
